# Supplementary material for: Probing the Mechanism of Action of Cry41Aa on HepG2 through the Establishment of a Resistant Subline
Source: Toxins (Basel). 2022 Apr 29;14(5):319. doi: 10.3390/toxins14050319 (PMC9147150; doi:10.3390/toxins14050319)
Supplement: Supplementary file 1 [file toxins-14-00319-s001.zip]

Archive with 3 entries (2 files):
- toxins-1654854-supplementary/SI/
- toxins-1654854-supplementary/SI/Video S1.avi
- toxins-1654854-supplementary/SI/Video S2.avi
